# Supplementary material for: Genome-wide association study of individual sugar content in fruit of Japanese pear (Pyrus spp.)
Source: BMC Plant Biol. 2021 Aug 16;21:378. doi: 10.1186/s12870-021-03130-2 (PMC8369641; doi:10.1186/s12870-021-03130-2)
Supplement: Supplementary file 3 — Additional file 3: Table S2. Average values of individual and total sugar contents for each genotype of three SNPs having a large and significant effect on at least one trait. [file 12870_2021_3130_MOESM3_ESM.xlsx]

## Sheet: S2.Three SNPs
Title: Genome-wide association study of individual sugar content and sugar conversion in fruit of Japanese pear (Pyrus spp.)
Authors: Sogo Nishio1*, Takeshi Hayashi2, Kenta Shirasawa3, Toshihiro Saito1, Shingo Terakami1, Norio Takada1, Yukie Takeuchi1, Shigeki Moriya4 & Akihiko Itai5
Authors’ addresses:
1Institute of Fruit Tree and Tea Science, NARO, 2-1 Fujimoto, Tsukuba, Ibaraki, Japan
2Research Center for Agricultural Information Technology, NARO 3-1-1 Kannondai, Tsukuba, Ibaraki 305-8666, Japan
3Kazusa DNA Research Institute, 2-6-7 Kazusa-Kamatari, Kisarazu, Chiba 292-0818, Japan
4Institute of Fruit Tree and Tea Science, NARO, Morioka, Iwate 020-0123, Japan
5Graduate School of Life and Environmental Sciences, Kyoto Prefectural University, 74 Kitainayazuma, Seika, Kyoto 619-0244, Japan
Corresponding author: Sogo Nishio, Institute of Fruit Tree and Tea Science, NARO, 2-1 Fujimoto, Tsukuba, Ibaraki 305-8605, Japan; Tel: +81-88-656-9310
Email: nishios@affrc.go.jp
S2 Table. Average values of individual and total sugar contents for each genotype of three SNPs having a large and significant effect on at least one trait
		Chr04_29871378						Chr07_33139082						Chr11_41197041
Trait		Average value for genotype CC	Average values for genotype CG	Average values for genotype GG	PVE (％)	Significance		Average values for genotype AA	Average values for genotype AC	Average values for genotype CC	PVE (％)	Significance		Average values for genotype GG	Average values for genotype GT	Average values for genotype TT	PVE (％)	Significance
SUC		42.5	43.2	43.5	0.03801			54	39.1	27.4	23.5119	*		45.4	43.8	38.2	1.90773
FRU		45.3	39.6	35.6	12.686	*		36.8	43	42.2	9.2308	*		42.8	40.5	38.1	2.89405	*
GLC		15.2	14.7	14.7	0.0993114			10.4	16	22.8	25.1747	*		10.8	14.3	21.4	21.6667	*
SOR		31.2	32.3	33.6	1.13457			30.3	32.3	37.1	7.8677			30.5	32.3	34.3	3.09368
TSC		134.2	129.8	127.3	4.98307			131.5	130.5	129.5	0.342543			129.4	130.9	132.3	0.701356
PVE indicates the percentage of phenotypic variance explained by the QTL														129.5
* indicates that the SNP effect was significant for the trait in a mixed linear model or a Bayesian multiple-QTL model.
SUC = sucrose content (mg/ml), FRU = fructose content (mg/ml), GLC = glucose content (mg/ml), SOR = sorbitol content (mg/ml), TSC = total sugar content (mg/ml)
